# Supplementary material for: UVA Irradiation Promotes ROS-Mediated Formation of the Common Deletion in Mitochondrial DNA
Source: Life (Basel). 2026 Apr 1;16(4):577. doi: 10.3390/life16040577 (PMC13117788; doi:10.3390/life16040577)
Supplement: Supplementary file 1 [file life-16-00577-s001.zip]

Archive with 1 entries (1 files):
- life-4156019-supplementary.pdf
